# Supplementary material for: Reduction in Serum Carotenoid Levels Following One Anastomosis Gastric Bypass
Source: Nutrients. 2024 Aug 7;16(16):2596. doi: 10.3390/nu16162596 (PMC11357438; doi:10.3390/nu16162596)
Supplement: Supplementary file 1 [file nutrients-16-02596-s001.zip]

Archive with 1 entries (1 files):
- nutrients-3110373-supplementary.pdf
